# Supplementary material for: Modelling and improving approach for carrying capacity in multi-modal super network by considering travel time
Source: PLoS One. 2025 Dec 22;20(12):e0339039. doi: 10.1371/journal.pone.0339039 (PMC12721534; doi:10.1371/journal.pone.0339039)
Supplement: S1 Data — (ZIP) [file pone.0339039.s002.zip]

Archive with 14 entries (12 files):
- Supporting data files/
- Supporting data files/Supporting data files/
- Supporting data files/Supporting data files/X_F (1).xlsx
- Supporting data files/Supporting data files/X_F (10).xlsx
- Supporting data files/Supporting data files/X_F (11).xlsx
- Supporting data files/Supporting data files/X_F (12).xlsx
- Supporting data files/Supporting data files/X_F (13).xlsx
- Supporting data files/Supporting data files/X_F (2).xlsx
- Supporting data files/Supporting data files/X_F (4).xlsx
- Supporting data files/Supporting data files/X_F (5).xlsx
- Supporting data files/Supporting data files/X_F (6).xlsx
- Supporting data files/Supporting data files/X_F (7).xlsx
- Supporting data files/Supporting data files/X_F (8).xlsx
- Supporting data files/Supporting data files/X_F (9).xlsx
