# Supplementary material for: Modelling and improving approach for carrying capacity in multi-modal super network by considering travel time
Source: PLoS One. 2025 Dec 22;20(12):e0339039. doi: 10.1371/journal.pone.0339039 (PMC12721534; doi:10.1371/journal.pone.0339039)
Supplement: S1 Data — (ZIP) [file pone.0339039.s002.zip › Supporting data files/Supporting data files/X_F (1).xlsx]

## Sheet: Sheet1
	f1	f2	k1	k2	k3	OD0	OD1	OD2	OD3	OD4	OD5	OD6	OD7	OD8	OD9	OD10	OD11	OD12	OD13	OD14	OD15	OD16	OD17	OD18	OD19	OD20	OD21	OD22	OD23	OD24	OD25	OD26	OD27	OD28	OD29
0	-37151.2	9.56234	0.349281	0.277058	0.373662	1863.19	943.626	3122.39	32.9505	32.6319	1906.16	2431.36	757.804	2693.94	700.615	1417.08	2156.14	77.3027	194.486	1550.01	2487.19	811.193	147.057	1877.5	1185.69	26.3345	1815.9	1212.61	1699.21	2067.04	447.118	495.653	348.915	594.482	2055.61
1	-25364.2	6.93369	0.434559	0.115991	0.449449	906.943	25.6768	2976.77	10.3857	3.93077	1840.4	1545.85	7.94245	3042.63	487.174	290.766	1803.18	72.9183	194.448	1348.58	713.048	620.416	6.4043	1464.85	150.846	27.7375	1814.36	448.324	1654.59	1220.06	110.122	493.534	9.28947	37.9363	2035.11
2	-37082.2	9.55756	0.349313	0.277083	0.373604	1863.19	943.626	3122.39	25.4556	31.3843	1906.16	2431.36	757.804	2693.94	700.619	1412.12	2156.14	77.3027	194.486	1511.89	2487.19	796.368	147.057	1877.41	1183.92	26.3345	1815.89	1211.72	1699.32	2067.04	447.118	495.874	348.915	594.568	2055.59
3	-37202.6	9.57247	0.349282	0.277059	0.373659	1863.19	943.626	3122.39	33.1473	32.5769	1906.16	2431.36	757.804	2693.94	700.725	1417.08	2156.14	77.3027	194.486	1550.01	2487.19	811.894	147.057	1877.5	1229.91	26.3345	1815.9	1212.67	1699.21	2067.04	447.118	495.653	348.915	600.459	2055.85
4	-34664.7	8.39442	0.367867	0.22911	0.403023	1952.49	901.96	4608.73	7.35809	155.344	1883.7	2426.65	73.9468	3054.94	285.34	569.69	2161.25	8.22366	197.346	1331.71	2431.93	620.513	136.066	1819.57	160.593	28.3007	1814.16	1212.57	1657.14	1943.21	110.335	493.452	15.3684	567.367	2035.48
5	-34019.2	7.61588	0.427096	0.121802	0.451102	1960.91	971.003	3041.4	10.2805	11.5729	1840.49	2391.05	50.3845	3094.22	487.189	538.919	1761.52	72.9183	197.459	1360.64	2588.41	775.669	137.065	2796.12	197.872	27.739	1853.53	468.632	1664.93	2088.18	110.124	493.532	390.518	601.817	2035.09
6	-25659.5	6.94957	0.434965	0.115502	0.449533	906.943	25.6768	2974.1	10.2806	3.93077	1840.4	1563.1	7.94245	3042.63	487.173	283.322	1803.18	72.9183	194.448	1348.58	713.048	620.416	6.4043	1464.85	148.036	27.7374	1814.36	448.324	1654.68	1220.06	110.122	493.534	9.28947	94.5326	2269.46
7	-31878	7.3316	0.438914	0.125131	0.435955	1889.62	411.637	3042.33	32.7055	7.67324	1839.91	2421.59	49.9686	3097.63	475.617	529.856	1761.41	72.9183	194.461	1433.98	2493.67	620.414	6.92317	1928.33	207.627	27.739	1815	450.091	1654.82	2134.62	110.124	493.756	35.2006	603.202	2035.12
8	-33935.4	7.60254	0.426712	0.122269	0.451019	1960.91	971.003	3044.07	10.3856	11.5729	1840.49	2373.8	50.3845	3094.22	487.19	546.363	1761.52	72.9183	197.459	1360.64	2588.41	775.669	137.065	2796.12	200.682	3.91401	1853.53	468.632	1664.84	2088.18	110.124	493.532	390.518	546.189	2035.09
9	-30748.1	7.22822	0.440394	0.117779	0.441827	1869.02	382.666	3042.34	31.2432	11.6117	1885.04	2421.59	50.3117	3064.58	494.012	443.172	2067.23	71.8986	194.416	1437.29	2484.47	620.416	9.68641	1928.03	151.407	27.8537	1812.82	449.244	1654.81	1211.81	117.397	336.164	28.3206	406.059	2043.23
10	-31760.5	7.3245	0.427096	0.121802	0.451102	1911.42	971.003	2976.37	10.2805	11.5003	1840.35	2391.05	50.3845	3046.88	487.174	538.919	1761.52	72.9183	194.054	1360.64	2588.41	775.669	3.38299	1446.07	148.35	27.7375	1853.53	468.632	1655.13	2088.18	110.124	493.532	390.518	51.7061	2035.09
11	-37078.2	9.26849	0.346347	0.281696	0.371957	1939.99	942.998	4654.08	35.7517	22.8268	1885.24	2415.73	724.318	2700.55	700.421	1445.13	2156.55	6.11846	193.724	1470.34	2428.73	615.641	133.293	1824.05	1254.29	28.025	1814.55	460.49	1690.66	1941.15	93.3981	493.452	387.857	567.367	2051.46
12	-38787.9	9.7034	0.345305	0.28571	0.368985	1856.34	1258.38	4646.77	25.0505	255.457	1884.78	2414.99	757.519	2700.66	700.744	1389.97	2156.13	8.84679	194.541	1504.98	2485.36	620.397	144.1	1876.12	1184.77	28.3636	1815.88	1211.75	1699.25	1994	459.272	496.1	348.979	612.656	2055.72
13	-31146.7	7.27618	0.427391	0.121196	0.451413	1911.42	971.003	2989.51	10.2805	11.5003	1840.28	2378.56	79.951	3006.05	488.714	533.774	1597.73	72.6331	194.054	1360.64	2588.41	620.045	3.38299	1446.07	148.323	27.7375	1853.53	465.497	1654.59	1913.8	24.3624	493.532	374.491	51.7061	2035.09
14	-34682.3	8.40006	0.366237	0.229701	0.404063	1952.49	901.96	4613.27	7.20977	154.36	1883.64	2416.28	138.883	3054.94	285.34	569.69	2161.25	3.41215	196.723	1333.04	2432.25	620.513	135.671	1819.57	127.701	28.3018	1814.14	1212.57	1658.57	1943.82	105.079	493.452	15.3684	567.367	2035.48
15	-34444.5	7.70299	0.427122	0.121765	0.451113	1960.91	971.003	3041.4	75.4982	11.5868	1885.3	2391.05	50.3779	3094.22	487.189	538.919	1761.52	72.9183	197.459	1360.64	2588.41	780.703	137.119	2796.12	504.874	27.739	1855.99	468.627	1665.17	2088.18	110.124	493.532	390.518	602.258	2035.09
16	-25310.7	6.90504	0.441391	0.118828	0.43978	818.232	411.637	3348.71	7.46884	3.17347	1881.74	1631.17	14.656	3064.58	299.992	399.579	792.815	40.2783	194.498	469.826	2484.47	116.007	9.70308	1928.33	104.535	27.8497	1814.66	448.396	1730.5	1180.53	9.22989	493.38	11.897	5.68571	1567.21
17	-34107.4	7.63151	0.425055	0.122388	0.452557	1960.69	973.628	3096.16	9.14518	11.5729	1886.04	2429.77	74.231	3006.66	479.524	538.919	1764.41	76.4493	197.461	1363.37	2587.24	777.37	137.065	2796.12	197.872	27.7375	1853.21	461.283	1664.99	2088.8	110.124	493.462	407.175	601.817	2035.09
18	-31695.5	7.29339	0.428952	0.128267	0.442781	1889.62	411.637	3190.77	32.7353	7.8147	1839.91	2421.59	49.9686	3097.63	288.255	522.261	1761.41	72.9183	196.868	1479.75	2493.67	503.185	4.51108	1926.82	162.265	27.739	1815	414.875	1656.14	2134.62	110.208	493.759	35.2006	603.202	2051.15
19	-30475.8	7.01101	0.439866	0.118763	0.441371	1869.02	411.637	3012.77	10.2858	2.73007	1831.83	2423.74	80.786	3064.58	488.59	415.926	1591.24	40.5117	194.498	1437.29	2589.52	353.372	9.68641	1887.03	151.487	27.8497	1851.77	448.396	1646.17	1953.74	30.2006	493.53	11.897	52.8014	2092.89
20	-33384.1	7.38337	0.44052	0.111986	0.447494	1960.91	6.6543	3047.48	16.9917	11.5841	1885.3	2391.05	50.3779	3094.22	487.189	539.021	1762.99	72.9183	197.429	1356.44	2588.41	780.703	137.119	2769.19	504.874	27.739	1855.99	468.706	1654.86	2088.18	110.124	493.534	388.964	599.996	2035.11
21	-39211.4	9.74522	0.344694	0.285134	0.370173	1845.88	1264.78	4646.77	36.6561	258.05	1884.78	2415.74	757.519	2700.66	707.372	1400.89	2156.13	67.0802	194.541	1505.16	2485.36	620.397	144.1	1876.3	1184.77	28.3636	1815.89	1194.69	1699.25	1994	453.378	496.1	706.398	614.712	2055.72
22	-35629.4	8.46996	0.367867	0.22911	0.403023	1952.6	971.972	4731.08	7.35809	155.344	1883.7	2426.65	73.9468	3054.94	485.232	568.338	2147.48	8.22366	197.741	1363.67	2586.68	620.513	136.341	1819.57	160.792	28.3007	1850.84	1212.57	1657.14	1943.21	109.27	493.532	350.381	596.55	2035.48
23	-28432.5	6.95582	0.449983	0.112261	0.437755	1870.47	234.468	2968.86	10.3857	8.04	1840.4	1545.85	9.20362	3042.63	487.174	299.244	1803.18	72.9183	194.448	1357.16	2533.34	620.416	6.4043	1485.37	150.846	27.7375	1855.09	448.267	1654.59	1220.06	110.122	493.534	9.28947	37.9363	2035.1
24	-36627.9	8.83894	0.368922	0.234965	0.396113	1952.49	942.998	4654.08	32.6265	24.022	1885.24	2415.73	724.318	2700.55	698.521	1324.97	2156.55	0.706325	193.724	1470.34	2428.73	615.641	133.094	1866.13	1264.01	28.025	1814.16	460.49	1689.76	1943.17	93.3981	493.452	2.20686	567.367	2051.39
25	-34556.6	8.38335	0.367867	0.22911	0.403023	1952.71	899.335	4554	7.35809	155.344	1883.61	2387.93	50.1003	3065.94	293.005	569.69	2161.25	4.95896	197.344	1331.71	2433.1	618.812	136.066	1819.57	160.593	28.3007	1814.16	1219.92	1657.08	1943.21	110.335	493.523	4.77788	567.367	2035.49
26	-33443.9	7.5329	0.425199	0.122209	0.452592	1894.23	971.003	3045.87	31.9439	7.60035	1885.84	2389.36	50.5435	3045.4	487.543	538.533	1749.44	73.2059	197.261	1428.16	2601.85	621.174	140.862	1927.51	197.871	27.7391	2029.83	467.721	1688.99	2208.53	117.601	493.534	423.182	604.679	2096.84
