# Supplementary material for: Modelling and improving approach for carrying capacity in multi-modal super network by considering travel time
Source: PLoS One. 2025 Dec 22;20(12):e0339039. doi: 10.1371/journal.pone.0339039 (PMC12721534; doi:10.1371/journal.pone.0339039)
Supplement: S1 Data — (ZIP) [file pone.0339039.s002.zip › Supporting data files/Supporting data files/X_F (10).xlsx]

## Sheet: Sheet1
	f1	f2	k1	k2	k3	OD0	OD1	OD2	OD3	OD4	OD5	OD6	OD7	OD8	OD9	OD10	OD11	OD12	OD13	OD14	OD15	OD16	OD17	OD18	OD19	OD20	OD21	OD22	OD23	OD24	OD25	OD26	OD27	OD28	OD29
0	-28730.8	5.91537	0.501051	0.00118124	0.497768	3166.94	0.903251	1769.05	9.36626	43.6848	2144.59	2070.82	144.471	2242.34	272.362	91.1167	1304.66	11.198	207.507	2955.74	2808.48	15.532	17.9266	830.537	54.218	320.949	1712.49	301.639	1392.5	1539.43	20.0439	0.744492	47.2117	13.77	3220.58
1	-50796.8	8.84945	0.379764	0.240909	0.379327	3477.02	47.0481	2831.19	67.9482	110.24	3752.65	2540.94	845.337	3102.18	523.337	342.031	1342.69	191.376	331.614	4473.83	4358.55	808.598	761.922	3657.8	270.807	319.713	1904.8	887.207	1638.23	3803.55	30.4604	743.564	3919.09	22.7598	3690.35
2	-39270.4	7.63058	0.380008	0.225073	0.394918	3479.14	43.6163	1772.42	68.7108	102.515	3717	2368	702.742	3115.82	272.611	102.433	1342.82	56.5286	339.231	1939.72	4374.66	92.7046	8.14387	3284.35	107.646	306.04	1901.87	381.918	1484.33	3838.28	31.0558	757.903	92.6951	0.74887	3184.78
3	-37979.2	7.18091	0.483342	0.0337331	0.482925	3434.89	51.2961	2296.95	45.2459	105.531	2380.66	2368.04	884.237	1882.96	363.748	349.217	2611.43	185.216	445.63	3122.81	3878.37	561.506	34.1147	1188.55	587.89	301.256	809.303	955.493	1631.93	2482.66	30.3806	360.578	1428.74	101.794	3098.76
4	-42424.7	7.90718	0.387113	0.225624	0.387263	3496.73	43.4076	1772.42	67.999	105.295	3761.35	1827.75	585.412	3059.51	272.155	101.89	1341.48	55.0989	337.972	4336.41	4382.72	285.346	29.7078	3421.53	107.704	306.205	1866.57	149.652	1475.59	3831.37	17.9797	797.554	1409.76	18.0696	3160.08
5	-34527.2	6.41859	0.495192	0.0129028	0.491905	3248.07	0.954869	1769.22	44.2558	103.595	2049.68	2737.41	477.774	2282.32	344.044	386.19	2832.35	62.5364	448.885	3129.57	2808.25	114.536	20.5096	1711.91	202.179	379.944	1869.76	289.076	1392.71	2486.58	20.1014	153.562	40.415	22.7461	3098.04
6	-30680.4	6.13394	0.496955	0.00854298	0.494502	3494.63	0.935671	1769.21	12.1805	72.7888	2038.7	2379.56	673.435	2363.07	343.928	390.681	1325.93	39.1567	298.848	1565.35	2860.9	114.678	20.661	936.5	189.127	288.442	2033.97	308.369	1418.49	2486.58	1.39908	100.154	87.3733	22.456	3042.89
7	-36965.3	7.15205	0.48324	0.0339911	0.482769	3248.54	51.2961	1772.4	50.4998	105.532	2380.8	2368.01	675.015	1880.8	362.995	349.217	2817.13	185.164	449.746	3122.81	3818.87	565.616	34.1147	941.836	604.153	300.911	809.303	952.724	1631.93	2482.67	30.5241	360.578	1409.88	103.527	3098.76
8	-43505.7	8.01052	0.386257	0.228204	0.385539	3475.59	43.5656	1772.53	68.0393	102.473	3717	2382.65	702.742	3121.64	267.245	121.717	1342.82	56.1586	339.231	4210.71	4581.75	792.197	8.14387	3284.35	106.999	306.04	1901.87	826.467	1490.19	3837.94	31.0697	757.801	122.163	22.5775	3712.07
9	-40910.1	7.80256	0.38628	0.227456	0.386265	3497.9	43.6253	1772.42	68.7122	105.259	2867.49	2539.45	585.373	3059.57	270.941	102.102	1343.03	56.9332	310.032	3292.35	4386.27	321.318	29.6906	3268.34	107.697	306.211	1899.63	366.994	1477.32	3831.38	17.9039	442.611	1336.72	18.1053	3184.78
10	-36624.8	7.06929	0.483003	0.0337553	0.483242	3252.18	51.2961	1748.41	50.4297	105.531	2384.66	2368.04	890.768	1873.71	363.748	349.217	2817.13	185.164	445.63	3122.81	3881.21	561.506	16.4851	941.836	118.445	301.199	852.128	955.493	1485.19	2482.67	30.1332	360.578	1428.74	101.732	3098.76
11	-32183.3	6.28423	0.495184	0.0129187	0.491897	3222.49	0.954869	1769.22	44.2558	73.5558	2053.93	2317.28	477.774	2282.32	342.903	386.19	1333.65	58.6692	298.839	2986.07	2808.25	114.536	20.5096	1679.11	202.179	379.944	1869.76	301.501	1392.71	2486.58	20.1014	154.032	40.415	22.741	3042.84
12	-41250.7	7.88954	0.385861	0.228289	0.38585	3497.9	43.6253	1772.42	68.7187	105.259	2867.49	2539.45	827.375	3059.57	271.32	102.102	1343.03	167.506	311.36	3292.35	4386.27	321.318	29.7031	3263.95	107.697	306.211	1899.63	366.994	1477.32	3831.38	17.8329	435.714	1334.34	18.1053	3184.78
13	-36010.4	6.90008	0.495071	0.0131623	0.491767	3248.54	51.2961	1769.16	44.397	105.532	2390.67	2367.36	675.015	1880.8	362.995	349.217	2817.13	185.164	449.746	3122.81	3863.34	565.616	34.5998	941.836	84.4724	300.911	809.303	952.724	1213.15	2482.67	31.1721	376.797	1409.88	25.3858	3098.76
14	-33627.9	6.36965	0.497476	0.0081604	0.494364	3435.47	2.98215	2298.8	45.6316	102.464	2386.1	2379.4	676.149	1994.61	266.464	390.122	2614.28	201.201	298.725	1568.3	3923.04	24.7906	6.84364	1186.55	110.542	302.163	1865.19	378.82	1362.18	2482.55	20.9461	97.6434	7.81144	100.238	3097.87
15	-31942.5	6.19048	0.496955	0.00854298	0.494502	3494.63	0.894675	1769.21	12.1805	72.7888	2040.35	2352.85	509.082	2363.07	343.928	395.009	1325.93	52.2191	298.848	2986.74	2860.9	114.678	20.661	936.5	189.842	288.19	2046.31	308.369	1418.49	2486.58	1.39908	100.154	87.3733	22.456	3042.89
16	-43604.1	8.02117	0.386257	0.228204	0.385539	3475.59	43.5656	1772.53	68.0393	102.473	3717	2382.65	702.742	3121.64	267.245	121.717	1342.82	56.1586	339.231	4309.03	4581.75	792.197	8.14387	3284.35	106.999	306.04	1901.87	826.467	1490.19	3837.94	31.0697	757.801	122.163	22.5775	3712.07
17	-31728.3	6.14498	0.496747	0.00895128	0.494301	3439.08	0.894675	2487.39	12.1805	73.5351	2040.35	2320.06	498.173	2330.33	273.387	386.19	1325.93	52.2191	298.848	2986.07	2860.19	15.6573	18.0853	834.665	43.1408	288.19	1712.45	308.507	1391.77	2486.58	1.39908	97.2468	94.0991	8.79152	3042.84
18	-35814.7	6.77347	0.493322	0.0133231	0.493355	3476.61	1.54358	1769.22	46.5481	73.5351	2057.66	2540.6	678.42	1896.45	342.903	95.2332	1284.09	58.6612	330.492	2938.75	3905.31	105.494	46.0223	3303.76	202.179	288.488	1718.87	907.093	1636.5	2486.58	30.4518	435.188	96.0242	22.5107	3039.49
19	-36371.6	6.98079	0.486098	0.0275649	0.486338	3252.18	43.9256	1746.06	50.5632	105.531	2393.1	2360.08	890.768	1863.93	267.523	292.961	2817.13	185.164	445.63	3122.81	3881.21	561.506	8.76701	961.064	118.445	300.893	852.128	955.493	1485.19	2482.67	30.1332	365.133	1428.74	0.619133	3102.24
20	-33872.4	6.41772	0.496668	0.0100256	0.493306	3222.57	7.01012	1596.11	44.6332	43.5489	2123.4	2534.07	676.161	2241.83	342.989	99.717	1333.3	55.4393	337.956	2957.53	2952.09	97.5875	20.6601	1334.95	201.049	284.76	1720.99	388.986	1627.61	2560.65	20.0422	166.3	1813.65	17.8824	3048.91
21	-32817	6.30462	0.495383	0.012501	0.492116	3222.57	0.954869	2300.63	44.5647	73.9479	2380.2	1974.55	676.161	2273.01	342.903	393.572	1331.98	58.8753	298.84	2986.07	2808.25	115.375	20.6601	1655.07	202.382	301.659	1868.4	301.501	1390.88	2512.7	20.9489	154.318	40.4171	22.741	3042.84
22	-35868.1	6.7774	0.493322	0.0133231	0.493355	3476.61	1.54358	1769.22	46.5481	73.5351	2057.66	2540.6	678.42	1896.45	342.903	95.2332	1284.09	58.6612	330.492	2992.22	3905.31	105.494	46.0223	3303.76	202.179	288.488	1718.87	907.093	1636.5	2486.58	30.4518	435.188	96.0242	22.5107	3039.49
23	-31014.6	6.13598	0.496747	0.00895128	0.494301	3439.08	0.894675	1769.05	12.1805	73.5351	2040.35	2320.06	498.173	2330.33	273.387	386.19	1325.93	52.2191	298.848	2986.07	2860.19	15.6573	18.0853	834.665	43.1408	288.19	1712.45	308.507	1391.77	2486.58	1.39908	97.2468	94.0991	13.485	3042.84
24	-41161.1	7.84604	0.38628	0.227456	0.386265	3497.9	43.6253	1772.42	68.7116	105.259	2867.49	2539.45	836.304	3059.57	270.941	102.102	1343.03	56.9332	310.032	3292.35	4386.27	321.318	29.6905	3268.34	107.697	306.211	1899.63	366.994	1477.32	3831.38	17.9033	442.611	1336.72	18.1053	3184.78
25	-36340.5	6.93685	0.495071	0.0131623	0.491767	3248.54	51.2961	1769.16	44.397	105.532	2390.67	2367.36	675.015	1880.8	362.995	349.217	2817.13	185.164	449.746	3122.81	3863.34	565.616	34.5998	941.836	84.4724	583.876	809.303	952.724	1213.15	2529.75	31.1721	376.797	1409.88	25.3858	3098.76
26	-30199.2	6.10236	0.496955	0.00854298	0.494502	3248.61	2.79616	1769.16	12.1805	73.0086	2038.7	2367.19	673.435	2363.07	343.928	390.681	1373.06	39.1567	298.848	1507.49	2860.9	107.892	20.661	936.551	189.127	288.462	2033.97	308.369	1214.68	2482.95	1.54677	100.154	87.3733	22.4027	3042.89
27	-49307.2	8.39747	0.385838	0.228745	0.385417	3441.62	50.0996	1772.53	68.0682	108.366	3731.25	2368.97	845.337	3121.72	269.198	287.772	2586.25	206.449	201.779	4304.93	4572.85	816.427	8.94366	3263.34	122.589	319.465	1916.25	818.665	1810.85	3837.98	31.7423	720.444	4009.35	0.524632	3693.41
28	-34803.8	6.45903	0.486784	0.0296244	0.483592	3244.79	2.55139	1769.23	44.2558	103.595	2421.83	2543.18	479.89	2385.17	344.044	289.557	2832.35	64.6373	338.601	3129.57	2814.89	110.972	20.5096	1627.66	202.179	319.716	1869.76	289.076	1392.71	2492.08	20.1014	153.562	376.538	22.7477	3098.04
29	-45443.9	8.028	0.386515	0.22682	0.386665	3501.68	43.4076	2290.97	67.999	105.516	3757.65	2353.77	585.412	3059.51	364.444	359.26	2677.34	55.0989	433.977	4369.61	4382.72	285.346	29.7078	3421.53	107.704	306.22	1831.41	149.652	1643.36	3780.23	17.9797	797.554	1409.76	94.982	3160.08
30	-36465.1	7.0402	0.483003	0.0337553	0.483242	3252.18	51.2961	1748.41	50.4297	105.531	2384.66	2368.04	890.768	1873.71	363.748	349.217	2817.13	185.164	445.63	3122.81	3881.21	561.506	16.4851	941.836	118.445	301.199	852.128	795.741	1485.19	2482.67	30.1332	360.578	1428.74	101.732	3098.76
31	-33156.2	6.33942	0.496916	0.00854369	0.494541	3494.63	0.894675	1769.26	12.1805	72.963	2040.35	2352.85	509.082	2363.07	269.853	395.009	1325.29	51.7709	310.496	2986.74	2860.9	321.086	29.8618	936.5	189.842	288.221	1891.19	308.369	1418.49	2486.58	1.39908	100.154	1303.85	22.456	3042.89
32	-47631.1	8.1485	0.386601	0.226879	0.386519	3501.68	43.4076	2262.96	67.999	105.516	3756.57	2353.77	782.172	3059.51	361.461	135.784	2640.28	55.1034	433.381	4370.6	4376.59	247.068	29.7078	4485.1	107.704	306.044	1831.41	816.712	1643.36	3834.22	17.9797	797.554	1409.76	93.7392	3703.98
33	-42528.8	7.91541	0.387113	0.225624	0.387263	3496.72	43.4076	1772.42	67.999	105.295	3732.73	1827.75	585.412	3059.51	272.155	101.89	1341.48	55.0989	337.972	4336.41	4382.72	285.346	29.7078	3421.53	107.704	306.205	1866.57	153.456	1475.59	3831.37	15.1973	797.554	1538.6	18.0696	3162.95
34	-38837.4	7.61962	0.386593	0.226832	0.386576	3479.3	43.6163	1813.17	68.0019	102.515	3717	2354.16	702.742	3058.91	272.611	107.359	1342.82	55.0703	346.878	1562.08	4374.66	92.7046	8.14387	3283.77	107.646	306.045	1901.87	381.918	1484.33	3838.28	18.5816	757.903	92.6951	2.13685	3160.48
35	-30008.9	5.93173	0.501054	0.00118123	0.497765	3166.94	0.908915	1761.96	12.4551	73.3363	2158.24	2313.57	150.25	2283.46	273.431	91.1167	1304.57	52.2527	209.316	2985.54	2856.35	19.5087	11.351	838.792	42.6864	378.794	1712.49	301.761	1392.7	2499.85	19.8626	0.957933	39.5124	13.77	3043.2
36	-39698.8	7.66352	0.386317	0.227441	0.386242	3497.9	43.6253	1772.37	68.7122	105.085	2867.49	2539.45	585.373	3059.57	345.015	102.102	1343.66	57.3813	298.384	3292.35	4386.27	114.909	20.4898	3268.34	107.697	306.18	2054.75	366.994	1477.32	3831.38	17.9039	442.611	122.596	18.1053	3184.78
37	-42641	7.98259	0.386171	0.228145	0.385685	3475.59	43.5656	1800.54	68.0393	102.473	3718.07	2382.65	704.81	3121.64	270.228	345.193	1379.88	56.1541	339.827	4308.04	4587.88	792.197	8.14387	3284.35	106.999	306.217	1901.87	159.437	1490.19	3783.96	31.0697	757.801	122.163	23.8207	3168.17
38	-42558.4	7.98089	0.377175	0.245699	0.377126	3497.87	43.4091	1772.42	68.068	107.648	3761.35	2534.45	175.457	3086.47	361.02	338.387	1342.49	167.202	330.367	3352.16	4385.38	378.603	30.2579	3284.11	107.686	319.795	1899.49	384.613	1622.02	3832.52	20.0416	360.688	1360.76	18.0851	3615.64
39	-35578.9	6.67612	0.486465	0.0270327	0.486502	3073.52	5.53205	1769.24	44.5691	68.3763	2036.69	2924.84	677.687	2341.24	219.554	95.2332	1331.12	59.0802	337.949	2986.07	3914.26	94.6874	20.603	3296.99	202.179	288.515	1717.14	398.224	1630.07	2486.48	19.7381	435.188	33.1155	18.9474	3052.07
