# Supplementary material for: Modelling and improving approach for carrying capacity in multi-modal super network by considering travel time
Source: PLoS One. 2025 Dec 22;20(12):e0339039. doi: 10.1371/journal.pone.0339039 (PMC12721534; doi:10.1371/journal.pone.0339039)
Supplement: S1 Data — (ZIP) [file pone.0339039.s002.zip › Supporting data files/Supporting data files/X_F (12).xlsx]

## Sheet: Sheet1
	f1	f2	k1	k2	k3	OD0	OD1	OD2	OD3	OD4	OD5	OD6	OD7	OD8	OD9	OD10	OD11	OD12	OD13	OD14	OD15	OD16	OD17	OD18	OD19	OD20	OD21	OD22	OD23	OD24	OD25	OD26	OD27	OD28	OD29
0	-38253.9	8.70142	0.408119	0.23474	0.357141	3246.93	30.4107	1782.65	87.8246	14.6064	2698.93	2360.73	1026.09	2261.03	44.5574	49.7405	2711.72	117.758	122.788	2080.92	3033.32	1436.34	5.20271	1211.45	357.15	25.0282	1239.04	735.238	2250	3499.39	18.1855	33.5662	2764.93	655.61	2352.79
1	-38301.4	8.73545	0.408274	0.234449	0.357276	3246.93	30.4107	1783.73	87.8246	14.6064	2698.93	2360.73	1026.09	2261.03	44.5574	49.7405	2726.17	117.758	122.788	2080.92	2937.74	1436.34	5.30741	1209.98	477.946	25.3107	1235.14	735.238	2250	3499.39	18.1855	32.615	2764.93	686.291	2334.76
2	-26938.9	7.10154	0.416383	0.149753	0.433864	2791.57	9.97739	1778.88	11.1112	12.3793	2718.52	1391.3	218.225	2153.89	263.808	20.2298	1776.49	111.1	123.359	98.2341	2905.96	463.867	0.353253	792.111	154.387	6.18768	1132.63	269.692	2400.32	2816.69	117.009	1.34315	15.2534	27.7829	2356.18
3	-35349.1	8.02128	0.386816	0.208137	0.405046	3415.24	30.8971	1768.59	87.8528	14.6008	2698.62	2066.26	257.174	2116.95	270.015	49.6685	2787.08	117.09	122.915	1914.66	2937.64	956.852	6.07057	857.897	162.593	16.6547	1803.91	763.494	2270.26	2770.42	107.304	15.4916	2574.6	33.5822	2354.76
4	-37987.4	8.69667	0.408119	0.23474	0.357141	3189.94	30.4107	1782.65	89.0472	14.6064	2698.93	2161.6	1026.4	2261.03	36.4824	49.7601	2711.72	116.521	122.788	2202.55	2943.01	1436.34	4.29729	1211.45	349.75	25.0282	1234.86	735.238	2250	3486.82	18.1855	33.5662	2764.93	655.61	2343.89
5	-34246.4	7.98751	0.385688	0.209256	0.405056	3204.35	31.3049	1769.93	87.8528	14.542	2717.55	2089.17	257.174	2504.6	40.2564	20.9264	2810.99	117.47	5.61239	1707.28	2937.64	976.755	6.17329	535.982	159.244	8.04421	1301.84	796.668	2269.7	2770.42	117.178	31.0468	2574.6	23.607	2358.5
6	-41102.9	9.61598	0.348308	0.311643	0.340049	3962.09	31.6775	1999.93	144.786	16.1623	3007.37	2449.16	1026.67	2164.97	276.385	499.202	2865.2	116.411	169.633	2092.47	2933.15	1398.87	4.22016	1232.5	350.498	24.1252	1236.79	725.162	2391.2	3517.63	136.371	32.2701	2783.03	694.129	2820.81
7	-33026.4	7.89135	0.389045	0.20803	0.402925	3265.9	32.3868	1782.42	147.287	78.8213	2999.98	2138.13	257.29	2266.83	277.676	32.3649	2833.89	112.174	124.508	1707.01	2943.72	1463.52	13.7633	1195.2	161.715	16.5332	1146.32	272.407	2384.8	2804.61	117.078	31.7611	28.3343	33.1546	2356.76
8	-31372.2	7.46623	0.420917	0.147239	0.431843	3266.47	11.6733	1759.83	145.413	12.4806	2699.91	2199.32	190.836	2466.05	2.92464	32.7125	1780.97	109.327	27.3215	1942.33	3175.18	948.97	0.385054	825.319	148.955	6.49308	1127.31	265.541	2226.18	2836.91	82.5756	32.3363	8.19909	697.399	2342.85
9	-27597.4	7.12244	0.416384	0.149752	0.433863	2791.57	9.97739	1778.88	11.1112	12.3796	2718.52	2019.42	218.225	2153.89	263.808	20.2298	1776.49	111.14	123.359	98.2341	2936.21	463.867	0.353258	792.111	154.387	6.27723	1132.63	269.692	2400.32	2816.69	117.009	1.34315	15.2534	27.7829	2356.18
10	-39784.9	9.14193	0.350411	0.283207	0.366382	3895.38	30.4155	1783.1	101.038	14.636	2717.86	2470.51	1032.28	2165.09	40.2933	49.6733	3116.68	117.472	112.155	2075.65	2937.74	1472.65	6.14332	1209.87	352.7	24.6088	1234.95	735.286	2269.79	3400.91	136.367	32.6443	2750.59	654.351	2844.05
11	-37912.6	8.60002	0.408274	0.234449	0.357276	3246.93	30.4107	1783.73	87.8246	14.6064	2698.93	2360.73	1026.09	2261.03	44.5574	305.089	2726.17	117.758	122.788	2080.92	2937.74	1436.27	5.30741	1209.98	477.946	46.1973	1228.22	735.238	2249.99	3499.39	18.1855	32.615	2764.93	28.2707	2334.76
12	-38501.9	9.08428	0.347702	0.311933	0.340365	3962.09	7.79548	1999.93	174.719	15.9197	3005.35	2395.98	361.293	2164.97	276.385	21.4384	2865.2	116.412	170.351	2092.47	2933.15	1404.52	4.22016	1232.49	350.543	8.10243	1236.79	720.725	2399.2	2729.71	136.371	32.2701	2780.8	81.8711	2820.81
13	-32990.2	7.5521	0.421321	0.147137	0.431542	3265.54	30.6347	1783.42	145.413	14.5819	2699.91	2199.32	190.836	2461.84	2.92464	32.7125	2718.96	117.642	27.3215	2080.41	3177.36	948.97	5.38513	1196.26	358.308	6.49308	1234.32	265.541	2226.18	2836.91	82.5756	32.6169	8.19909	698.21	2141.44
14	-40443.1	9.35509	0.35966	0.306258	0.334082	3899.91	30.1356	2004.49	87.8246	14.6064	2699.92	2159.4	1092.99	2165.09	44.6764	0.840585	3037.25	116.641	399.412	2080.91	2937.74	1434.71	13.3103	1209.98	349.653	24.6244	1705.42	735.286	2250	3498.15	136.478	32.6152	2750.61	686.368	2844.05
15	-40405.1	9.14434	0.350411	0.283207	0.366382	3912.29	31.4023	1783	101.038	14.7732	2718.06	2470.51	1037.27	2471.49	40.2933	49.8975	3090.95	117.849	112.155	2075.65	3169.05	1472.65	6.0184	1200.28	350.907	24.521	1234.95	740.741	2269.79	3400.91	132.824	32.6338	2800.77	698.407	2844.05
16	-32937.9	7.54879	0.421281	0.147147	0.431572	3273.81	31.9659	1783.44	145.413	13.9691	2699.91	2196.81	191.119	2461.84	2.92464	32.7125	2694.75	117.733	27.3215	2056.81	3181.47	938.5	5.38513	1196.26	355.974	6.49308	1231.15	265.541	2226.18	2837.04	82.5756	32.9655	8.19909	698.21	2141.44
17	-35971	8.05286	0.389221	0.207321	0.403458	3415.24	30.7939	1768.59	87.8528	16.1408	2698.62	2968.65	257.217	2116.95	277.741	49.038	2787.08	117.09	122.915	1914.66	2937.64	956.852	6.79701	868.855	162.553	16.6547	1799.38	264.832	2405.38	2770.83	107.287	15.4916	3223.41	33.5822	1772.91
18	-38279.1	8.73031	0.408274	0.234449	0.357276	3246.93	30.4107	1783.73	87.8246	14.6064	2698.93	2360.73	1006.91	2261.03	44.5574	49.7405	2726.17	117.758	122.788	2080.92	2937.74	1436.34	5.30741	1209.98	474.807	25.3107	1235.14	735.238	2250	3499.39	18.1855	32.615	2764.93	686.291	2334.76
19	-28249.5	7.20617	0.414954	0.152523	0.432523	2791.57	4.75972	1778.88	11.1112	12.3793	2718.52	1338.96	255.69	2140.48	263.626	20.2298	2900.79	111.1	123.638	99.0995	3114.31	480.106	0.353253	545.79	329.966	6.26794	1299.03	269.692	2273.24	2816.69	117.174	31.4133	15.2534	23.1721	2356.18
20	-29073.9	7.22993	0.420871	0.147212	0.431917	3271.71	9.97739	1759.49	13.812	12.1695	2699.92	2196.93	217.432	2172.5	284.652	49.0322	1780.72	109.32	123.359	98.2341	3176.09	960.875	0.343845	857.067	154.387	6.27909	1127.14	264.921	2400.32	2816.92	107.371	3.90163	14.9805	27.7829	2356.23
21	-40641.8	9.46899	0.348308	0.311643	0.340049	3962.09	31.6775	1999.93	144.786	16.1623	3007.37	2449.16	1026.67	2164.97	276.385	38.1861	2865.2	116.411	169.633	2092.47	2933.15	1398.87	4.22016	1232.5	350.498	24.1252	1236.79	725.162	2391.2	3517.63	136.371	32.2701	2783.03	694.129	2820.81
22	-33551.7	7.90347	0.386742	0.208162	0.405097	3302.68	10.4021	2243.27	87.8491	9.29279	2718.5	1393.24	216.992	2153.44	33.784	19.7661	2856.34	110.86	17.2426	1914.66	2907.42	459.844	6.09754	797.023	162.122	6.11901	1232.18	767.94	2280.28	2772.28	116.941	1.24923	2575.34	23.8347	2354.72
23	-38305.7	8.93831	0.350411	0.283207	0.366382	3895.21	30.4155	1783.1	101.038	12.1992	2719.08	2094.46	1032.28	2165.57	265.124	49.6733	3116.68	117.472	112.155	2007.23	2937.74	1472.65	0.169857	1209.87	352.7	6.45692	1234.95	735.286	2262.72	2846.35	136.367	1.75889	2750.59	12.3185	2844.05
24	-30542.6	7.46133	0.416387	0.14979	0.433822	2786.33	11.6733	1779.22	142.89	12.4806	2699.03	2091.25	191.63	2447.45	0.688897	33.3644	1776.75	111.147	27.3215	1942.33	2935.86	948.97	0.385054	825.319	148.955	6.49122	1132.8	265.579	2226.18	2836.68	82.5756	30.5592	8.47203	697.399	2342.85
25	-37833.3	8.0788	0.390546	0.208028	0.401426	3415.24	30.6338	1995.13	168.873	16.1408	2698.62	2959.89	257.217	2166.3	277.741	49.0537	2787.08	116.417	122.915	2101.24	2933.02	956.852	6.79701	1234.05	162.553	16.6547	1799.38	262.753	2405.38	2699.22	107.287	15.9663	3223.41	33.5822	2813.91
26	-30232.6	7.309	0.416572	0.149696	0.433731	3264.23	9.97739	1783.43	147.368	14.5706	2718.52	1391.3	219.065	2455.58	279.99	31.659	1776.49	117.765	123.359	1905.58	2905.96	942.645	0.353253	792.111	154.387	6.51082	1132.63	269.702	2403.72	2838.49	117.009	29.9988	15.2534	27.7829	2357.17
27	-40799.9	9.46931	0.348308	0.311643	0.340049	3962.09	7.3614	1999.93	174.719	15.9197	3007.37	2449.16	1026.67	2164.97	276.385	50.6814	3023.01	116.411	170.351	2092.47	2933.15	1398.87	4.22016	1232.49	350.543	24.1252	1236.79	725.162	2393.97	3517.63	136.371	11.1561	2783.03	694.129	2820.81
