# Supplementary material for: Modelling and improving approach for carrying capacity in multi-modal super network by considering travel time
Source: PLoS One. 2025 Dec 22;20(12):e0339039. doi: 10.1371/journal.pone.0339039 (PMC12721534; doi:10.1371/journal.pone.0339039)
Supplement: S1 Data — (ZIP) [file pone.0339039.s002.zip › Supporting data files/Supporting data files/X_F (13).xlsx]

## Sheet: Sheet1
	f1	f2	k1	k2	k3	OD0	OD1	OD2	OD3	OD4	OD5	OD6	OD7	OD8	OD9	OD10	OD11	OD12	OD13	OD14	OD15	OD16	OD17	OD18	OD19	OD20	OD21	OD22	OD23	OD24	OD25	OD26	OD27	OD28	OD29
0	-27478	9.07098	0.383692	0.229493	0.386815	2192.82	83.1865	1864.89	80.0361	241.376	975.657	1864.57	87.0427	960.881	18.9736	320.603	689.429	160.775	985.867	2695.91	2080.47	23.8839	24.5148	1634.46	752.445	218.767	1719.68	13.9896	2367.63	1432.26	435.255	145.421	1742.41	109.315	1555.44
1	-24195.3	8.03612	0.42223	0.152	0.42577	2188.06	89.2768	1881.04	76.5603	4.39701	717.263	1879.52	86.3857	1201.57	18.9702	9.39046	624.025	155.195	1011.49	2121.42	1987.17	23.7854	24.5628	1500.26	533.149	455.08	1724.95	10.9876	2287.34	1360.31	104.085	13.1652	1358.03	109.229	638.628
2	-24156.9	7.59674	0.425711	0.143898	0.430391	2187.73	84.4621	1886.54	131.331	3.63354	882.376	1880.53	87.3041	1233.76	18.279	186.466	1668.63	49.9057	506.957	384.721	1984.37	12.6726	24.5215	1049.82	182.831	201.115	1635.01	71.96	2188.75	2096.67	118.011	17.8833	1515.2	103.56	1761.92
3	-27089	8.67313	0.397338	0.220814	0.381848	2467.85	17.1123	1894.44	134.305	5.84535	741.054	1880.8	87.3088	1161.5	14.1481	186.397	880.623	49.5995	988.823	2567.23	1983.4	29.4692	36.5377	1050.61	542.577	472.193	1298.1	76.407	2220.42	2157.95	117.085	299.331	1750.18	219.535	1758.15
4	-21150.1	7.09716	0.422892	0.14463	0.432478	2189.08	8.41353	1526.36	78.9277	3.63393	876.363	1862.21	17.8915	1277.7	18.2943	160.936	1652.23	49.7559	327.629	829.002	1984.22	11.1725	24.6459	1049.85	179.231	199.905	1527.62	11.121	1244.44	2075.73	32.7538	3.78273	43.2208	101.713	1782.29
5	-26149.4	8.45331	0.394754	0.219946	0.3853	2188.99	89.8545	1896.21	76.3099	5.84598	712.096	1879.97	233.244	1370.3	19.0152	176.859	632.796	39.1678	1012.66	2555.7	1986.67	25.2312	24.6582	1043.31	538.525	85.8029	2064.95	11.0784	2287.7	1363.32	101.635	15.1582	1794.37	108.252	1809.73
6	-26625.9	8.576	0.397709	0.220698	0.381594	2188.16	17.1123	1879.8	130.919	5.84535	714.085	1990.37	87.3088	1230.61	18.9703	186.256	622.735	49.5995	983.065	2487.18	1983.4	7.20521	36.5472	1506.81	529.868	471.637	1298.1	86.157	2220.42	2160.07	60.2827	295.166	1751.11	109.31	1517.83
7	-29796.3	9.62729	0.342093	0.322979	0.334928	2479.26	15.76	2082.48	70.455	4.47452	714.218	2737.32	17.2812	1159.01	18.9992	177.397	1637.37	22.7886	989.523	2641.44	1987.04	25.8134	36.9673	1587.37	542.772	455.102	1536.25	7.25384	2289.53	2071.45	186.777	626.267	1775.91	102.6	1797.45
8	-28922.6	9.25292	0.353135	0.307021	0.339844	2479.26	16.8561	2060.84	70.455	4.47452	714.218	2736.02	17.2812	1159.01	18.1738	181.732	1637.37	22.7886	988.545	2641.44	1983.32	25.8134	24.7809	1485.94	183.633	455.102	1536.22	5.66905	2289.53	2071.45	186.777	249.922	1775.91	102.6	1797.45
9	-21711.2	7.40003	0.426035	0.144325	0.42964	2188.82	11.2831	1874.43	27.699	3.51106	702.309	1879	87.0606	978.982	318.465	185.587	476.123	19.4158	8.14901	2121.65	1968.33	12.4065	24.5145	1163.16	139.632	205.775	1615.54	12.7443	2165.53	1434.22	113.018	36.2608	45.6735	109.32	1782.65
10	-19786.2	6.98852	0.422918	0.144624	0.432458	2189.08	8.41353	1526.36	77.6774	3.65531	876.363	1862.21	29.3648	1259.98	18.2943	160.927	645.333	49.7559	327.629	839.906	1984.22	11.1725	24.6459	1030.67	125.342	199.905	1527.62	11.121	1061.01	2075.73	7.39294	0.417906	37.5848	101.713	1712.74
11	-28847.5	9.21263	0.353083	0.307046	0.339871	2479.26	16.3063	2060.84	70.455	4.47452	714.218	2736.02	17.2812	1159.01	25.5012	92.5424	1652.78	2.94117	988.545	2641.44	1983.39	25.8134	24.7821	1485.94	183.633	455.102	1536.22	13.9868	2289.32	2071.45	190.382	249.922	1775.91	102.6	1797.45
12	-26084.3	8.2607	0.396071	0.217743	0.386186	2189.07	17.1123	1894.11	76.9918	5.71009	673.845	1876.68	87.0087	1375.36	18.9609	186.877	629.715	49.7058	721.778	2271.34	1982.93	7.83567	36.5472	1029.34	532.335	471.637	2015.04	6.82302	2285.24	2160.07	31.9473	17.5445	1776.89	101.424	1554.39
13	-27249.1	8.71072	0.397338	0.220814	0.381848	2467.85	17.1123	1894.44	134.305	5.84535	741.054	1880.8	87.3088	1161.5	14.1481	186.397	880.623	49.5995	1148.99	2567.23	1983.4	29.4692	36.5377	1050.61	542.577	472.193	1298.1	76.407	2220.42	2157.95	117.085	299.331	1750.18	219.535	1758.15
14	-20993.9	7.07109	0.422892	0.14463	0.432478	2189.08	8.41353	1526.36	78.9277	1.02992	876.363	1862.21	17.5934	1277.7	18.2943	160.936	1652.23	49.7559	327.629	829.002	1984.22	11.1725	24.6459	1049.85	179.231	46.5759	1527.62	11.121	1244.44	2075.73	32.7538	3.78273	43.2208	101.713	1782.29
15	-19391	6.97079	0.424903	0.140644	0.434452	2189.08	8.27167	1526.36	78.0109	2.27555	876.363	1862.21	29.3648	1164.73	18.2943	160.858	290.463	21.7182	407.912	839.906	1983.41	11.1725	24.1269	1030.67	125.342	199.905	1527.62	10.64	1061.01	2068.47	7.39294	0.417906	51.7825	101.713	1711.52
16	-23909.6	7.52305	0.426921	0.141419	0.43166	2187.73	20.6615	1892.05	133.595	3.64148	844.174	1879.61	51.8425	1233.76	18.2892	185.289	1668.23	50.0039	501.57	384.721	1985.38	13.2458	25.0802	1050.67	182.831	201.115	1626.08	5.84647	2189.16	2094.69	104.22	17.8833	1492.78	103.56	1761.92
17	-26896.3	8.61	0.39956	0.216105	0.384335	2467.82	13.4437	1894.44	130.267	3.64681	802.621	1880.8	87.3088	1259.87	18.994	186.325	664.341	49.9065	908.54	2487.18	1984.2	23.1661	37.0662	1075.95	529.984	456.579	1310.29	171.269	2220.42	2076.13	117.085	312.578	1752.34	219.535	1754.25
18	-29518.5	9.25722	0.352256	0.308667	0.339076	2480.64	16.8734	2067.98	78.8301	4.52732	675.713	2787.59	17.2812	1181.52	26.1579	181.732	1653.76	22.7886	988.545	2755.91	1983.32	25.8134	24.7809	1485.94	183.633	455.102	1861.94	13.9793	2289.53	2138.1	185.679	250.142	1780.62	102.6	1797.45
19	-21511.2	7.11976	0.422972	0.14461	0.432418	2189.07	8.41353	1863.48	77.6774	3.65531	876.363	1862.21	88.9161	1240.34	18.2943	160.927	645.333	49.7559	327.629	2028.1	1984.22	12.4621	24.6494	1030.67	122.962	199.662	1618.55	10.1231	1061.01	2075.73	7.39294	1.26249	37.5848	101.713	1783.02
20	-27773.7	9.15606	0.353085	0.307045	0.33987	2479.14	16.324	2068.33	70.455	4.52498	158.555	2736.02	17.2812	1159.01	25.5012	87.6873	1652.83	2.94117	988.545	2170.77	1983.32	25.8134	24.7821	1485.94	183.633	455.102	1536.22	13.9822	2289.32	2071.45	185.582	249.922	1730.66	102.6	1797.45
21	-22278.5	7.46555	0.424705	0.146583	0.428711	2188.82	11.2424	1874.43	23.8055	3.51106	702.309	1864.24	87.0606	1241.14	2.45712	183.6	478.216	22.6447	501.976	2110.99	1984.37	12.4065	24.5266	1070.81	210.412	205.03	1616.94	70.1212	2166.28	1526.97	116.247	38.1605	45.6735	111.461	1782.65
22	-23907.2	7.52253	0.42693	0.141401	0.431669	2187.73	20.6615	1892.05	133.595	3.64148	844.174	1879.61	51.5955	1233.76	18.2791	185.289	1668.23	50.0039	501.57	384.721	1984.41	13.2458	25.0802	1050.67	182.831	201.115	1626.08	5.03427	2188.75	2094.67	104.22	17.8833	1492.78	103.56	1761.92
23	-23967.4	7.55052	0.42267	0.144686	0.432644	2187.73	83.8419	1886.54	131.959	1.09993	876.492	1880.53	87.3041	1277.42	18.2937	186.466	1668.63	49.9057	506.193	384.721	1984.37	12.6726	24.5215	1049.82	179.068	39.6392	1635.01	8.11887	2188.75	2096.67	116.781	3.90074	1515.2	103.56	1782.18
24	-23517.8	7.47754	0.421926	0.145011	0.433063	2206.16	8.93257	1874.43	27.699	4.4496	747.362	1879	16.7351	1272.78	5.93092	177.419	1639.43	19.4158	24.4619	2115.19	1968.62	26.2177	24.9261	1166.3	551.472	449.169	1615.54	12.7443	2165.53	1435.47	112.852	36.2608	47.9538	102.674	1782.65
25	-28307.1	9.1871	0.34106	0.314003	0.344938	2480.64	16.8734	1911.2	78.8301	3.58586	677.538	2787.59	17.2812	1181.52	26.1579	181.732	1653.1	22.7886	988.545	2755.91	1983.36	25.8134	24.5327	1485.94	183.633	196.88	1861.94	13.9793	2289.53	2138.1	185.679	250.142	984.129	102.687	1797.45
26	-21639.7	7.14708	0.422972	0.144607	0.43242	2189.07	8.41343	1871.63	78.0139	3.65531	876.363	1862.21	88.9161	1240.34	18.2943	160.928	640.714	51.3193	414.4	2063.9	1984.25	12.441	24.6932	1030.67	122.962	199.908	1619.39	10.6283	1061.01	2075.3	7.39294	1.26657	37.5848	101.713	1782.31
27	-30240.2	9.65394	0.342302	0.32284	0.334858	2489.67	94.783	2082.48	185.744	4.54335	875.964	2751.31	15.8555	1277.66	19.0641	177.515	1637.37	23.029	989.523	2527.6	1986.99	25.8134	36.9673	1594.55	542.772	455.496	1529.36	11.5928	2289.53	2071.45	187.505	652.549	1803.51	102.6	1797.45
28	-25750.8	8.05779	0.422229	0.152	0.425771	2188.8	91.8088	1880.76	76.5603	4.39701	717.263	1879.52	86.3857	1241.51	18.9702	173.556	624.025	160.628	1011.49	2121.42	1987.21	23.7854	24.5628	1521.29	533.149	455.08	1728.72	63.1706	2287.34	1512.93	104.085	13.1652	1348.59	109.229	1761.43
29	-21679.6	7.16333	0.425855	0.143886	0.430259	2189.1	84.24	1883.38	77.6774	3.65531	876.363	1879.3	29.3648	1258.88	18.2941	184.736	1660.71	49.8822	327.629	881.484	1984.22	11.1725	24.6473	1050.32	125.342	201.116	1628.63	70.6005	1061.01	2094.61	120.836	0.417906	37.5848	103.572	1760.86
