# Supplementary material for: Modelling and improving approach for carrying capacity in multi-modal super network by considering travel time
Source: PLoS One. 2025 Dec 22;20(12):e0339039. doi: 10.1371/journal.pone.0339039 (PMC12721534; doi:10.1371/journal.pone.0339039)
Supplement: S1 Data — (ZIP) [file pone.0339039.s002.zip › Supporting data files/Supporting data files/X_F (2).xlsx]

## Sheet: Sheet1
	f1	f2	k1	k2	k3	OD0	OD1	OD2	OD3	OD4	OD5	OD6	OD7	OD8	OD9	OD10	OD11	OD12	OD13	OD14	OD15	OD16	OD17	OD18	OD19	OD20	OD21	OD22	OD23	OD24	OD25	OD26	OD27	OD28	OD29
0	-35064.2	9.6042	0.363481	0.297842	0.338677	2180.48	527.676	2779.32	69.1614	114.925	1405.25	2363.6	251.599	2096.54	45.5525	39.1679	2413.34	38.1089	308.786	2471.17	3004.57	1228.2	141.581	1201.88	674.993	667.055	888.42	20.63	2119.73	2110.87	24.2375	23.5563	2996.24	303.062	2554.52
1	-16815.9	6.02479	0.433217	0.0658507	0.500932	2158.25	36.3742	831.364	32.2534	36.9458	1302.77	664.731	9.28614	2087.67	1.86377	29.0144	1294.01	13.5035	50.9218	746.586	2316.22	215.705	0.151586	85.2892	0.670286	82.481	908.861	8.4416	531.8	1625.04	20.162	1.20422	178.213	6.92649	1539.18
2	-21332.2	6.39004	0.427652	0.07419	0.498158	2156.45	44.2514	831.3	31.9216	82.2323	1304.71	1361.09	121.863	2072.93	10.9672	28.674	2289.66	39.1972	20.6711	1788.05	2285.55	126.293	5.89715	762.399	10.5695	39.2832	1582.08	8.05533	602.368	1611.69	19.7849	23.229	450.702	47.6082	1572.71
3	-24613.6	6.68749	0.427966	0.0740052	0.498029	2162.67	44.5866	2399.09	32.0169	39.2284	2162.18	2234.89	123.419	1743.56	42.4544	29.3619	1617.88	38.4607	20.5759	1784.44	2286.75	701.283	6.48492	452.526	10.3977	39.7915	876.358	8.05521	1755.08	2110.09	20.0125	23.2309	268.448	7.5197	1572.75
4	-29558.7	7.58869	0.397648	0.144774	0.457578	2156.56	67.1985	2703.34	29.8501	113.673	1394	2249.46	256.673	2073.83	40.5307	29.148	2295.29	39.1593	65.3963	1902.84	2383.71	717.352	152.234	1109.36	30.8818	85.0819	1577.29	14.4719	1806.99	1633.83	24.2383	6.77751	2267.52	27.1693	2304.81
5	-17027.1	6.08352	0.429997	0.0731604	0.496842	2158.82	36.3742	922.516	31.6994	36.9458	1302.77	709.868	9.88414	2087.91	1.86377	29.0144	1421.46	13.5035	50.9218	735.085	2316.22	194.286	0.151586	85.2892	0.670286	82.481	883.461	8.4416	536.588	1626.33	19.9687	0.867367	178.213	6.92649	1538.53
6	-26359.8	6.9137	0.427717	0.0723808	0.499903	2162.71	8.91644	2700.04	70.1538	39.5812	1337.3	2152.61	101.181	1748.28	40.4398	29.0326	2259.42	13.4464	18.8602	1788.42	2286.46	203.356	11.4792	458.791	1.37688	81.691	876.394	7.94288	1773.6	2089.56	16.199	23.7106	2388.77	6.90098	1663.2
7	-25260.8	6.85316	0.425382	0.0793484	0.49527	2160.9	44.439	2756.58	28.3952	39.2334	1336.19	2277.51	118.378	2046.07	46.1021	29.1941	2233.41	38.4625	50.5991	2041.22	2386.78	701.173	12.664	452.586	2.00443	41.9472	876.134	8.04741	1923.01	1624.51	23.7178	23.0708	253.915	36.8585	1647.68
8	-29792.5	7.71276	0.386156	0.147516	0.466328	2156.24	44.1658	2911.65	71.6771	91.4062	2194.5	2249.39	114.564	1702.38	42.9041	29.1738	2295.3	36.1493	65.4423	2368.55	3015.22	588.107	142.053	1189.94	30.8818	84.7775	875.859	0.519501	1805.4	1647.36	24.221	22.8784	2318.01	16.1656	1657.58
9	-26898.8	6.99897	0.427717	0.0723808	0.499903	2162.71	8.83237	2699.07	30.0635	81.443	1394.36	2234.3	14.5544	1734.53	40.4398	29.0329	2259.42	13.4464	18.8602	1788.42	2286.46	715.175	11.458	447.622	30.2736	80.9063	882.187	1.7325	1760.56	2089.56	16.444	7.28631	2388.77	7.71656	1663.2
10	-34225.8	9.44795	0.361561	0.298741	0.339698	2163.25	527.676	2745.71	69.1557	114.931	1395.24	2260.12	252.383	2096.54	45.5525	39.3145	2413.34	38.1089	300.257	2451.54	3003.88	1276.36	141.581	1195.1	31.5067	667.055	888.42	20.63	2119.73	2087.27	24.2375	23.5563	2981.13	303.062	2549.18
11	-24783.2	6.79147	0.427913	0.0739958	0.498091	2162.83	44.5866	2399.09	31.9416	45.4566	1336.2	2234.89	123.487	1743.56	42.4544	29.3619	1617.88	38.4625	20.5759	2043.39	2286.75	707.151	6.48492	452.582	10.6382	41.873	876.358	8.05526	1913.05	2124.4	23.8554	23.2255	737.436	7.5197	1649.69
12	-21745.3	6.5009	0.424355	0.0815716	0.494074	2077.25	68.4352	2076.05	70.9543	39.3142	1334.54	2244.59	118.354	2067.85	8.81469	29.3706	1370.11	38.4356	50.1388	820.603	2329.7	288.671	10.7913	1029.48	2.00443	89.3246	888.442	7.81747	556.645	2109.55	19.8096	4.68762	327.135	15.0164	1651.44
13	-26535.6	6.9681	0.429363	0.0688093	0.501827	2162.71	18.4954	2699.07	30.6516	79.5498	1394.36	2232.08	14.5544	1729.75	40.4424	29.1491	2252.86	12.8729	19.039	1409.22	2286.46	715.175	11.214	475.256	30.2736	74.3787	881.853	1.7325	1769.15	2089.56	16.1808	7.28631	2399.29	7.71656	1645.23
14	-34613.7	9.54612	0.36061	0.300586	0.338804	2162.99	495.256	2745.71	69.6402	116.824	1394.8	2262.34	252.383	2101.32	45.55	38.5127	2419.9	38.6818	300.433	2505.39	3003.88	1276.36	142.007	1167.47	411.934	673.939	888.754	21.9459	2112.82	2087.27	24.5012	23.5563	2970.62	293.663	2565.23
15	-34569.6	9.52594	0.361561	0.298741	0.339698	2162.99	499.94	2745.71	70.2283	114.931	1394.8	2260.12	252.383	2096.54	45.5525	38.6288	2413.34	38.1083	299.983	2451.54	3003.88	1276.36	141.581	1195.1	411.934	667.055	888.42	21.9459	2121.42	2087.27	24.2381	23.5563	2981.13	293.663	2547.26
16	-25203.2	6.80978	0.425382	0.0793483	0.495269	2160.9	44.439	2756.58	28.3952	45.4615	1336.19	2277.51	118.446	2046.07	46.1021	29.1941	2233.41	38.4625	50.5991	2044.02	2386.78	161.839	12.664	452.586	2.24527	41.9472	876.134	8.04726	1926.46	1624.51	23.7178	23.0654	722.903	36.8585	1647.68
17	-21657.3	6.43867	0.42801	0.0762712	0.495719	2077.25	4.70184	2076.05	69.0898	39.3142	1335.62	2244.37	118.354	2067.85	9.70243	29.3706	1341.13	38.4356	49.5601	839.76	2349.82	288.671	10.7913	1029.48	3.11438	89.3246	895.997	7.81747	556.645	2109.55	19.8096	4.7152	263.855	35.1239	1652.04
18	-18312.4	6.31678	0.423942	0.08163	0.494428	1932.64	68.4277	1107.97	32.2389	39.235	1333.78	965.708	118.354	2073.83	1.7117	29.1947	1293.96	12.4446	50.7998	774.886	2329.78	252.256	5.88234	1043.18	13.1528	89.3246	888.442	14.268	556.645	1623.53	20.1108	3.71581	99.5768	2.18425	1535.18
19	-21694.4	6.46815	0.424355	0.0815716	0.494074	2077.25	68.4352	2076.05	70.9543	6.51642	1334.54	2244.59	118.354	2067.85	8.81215	29.3706	1370.11	38.8632	51.0628	820.603	2329.7	227.492	10.7913	1028.35	2.00443	89.7926	888.442	7.81747	556.533	2151.75	20.1225	4.68762	327.135	15.0164	1651.38
20	-33982.3	9.30489	0.361053	0.299727	0.33922	2163.72	54.8373	2745.71	69.8148	115.701	1401.66	2819.69	252.383	1773.57	45.5532	32.2398	2413.34	38.1089	309.789	1818.58	3026.06	1267.17	142.652	1204.16	10.131	671.185	914.829	20.63	2119.73	2646.9	20.0151	23.5583	3014.75	302.224	2543.63
21	-18119.3	6.20124	0.431343	0.0661939	0.502463	2156.4	36.2169	831.301	31.8936	36.6613	1302.89	1361.09	11.4649	2072.93	1.86973	28.6767	1330.6	13.4494	20.6299	732.451	2285.55	126.293	5.89715	107.05	10.5695	38.747	876.69	8.06408	532.975	1611.69	19.7849	1.36735	905.805	47.6082	1572.71
22	-30289.5	7.7928	0.386156	0.147516	0.466328	2078.21	44.1658	2911.65	71.6771	91.4449	2194.5	2251.27	115.283	1702.38	42.9041	29.1558	2295.97	38.0871	65.2508	2367.32	3017.68	588.684	135.991	1189.52	30.8818	80.9246	875.859	19.8096	1805.4	1930.94	24.2387	22.8784	2319.19	290.695	1657.58
23	-24009.3	6.512	0.427758	0.0741762	0.498065	2161.14	44.4371	2793.4	66.442	82.6357	1335.29	1353.02	43.1305	2072.93	10.9672	28.674	2285.89	39.1972	20.6711	2041.97	2285.55	126.293	5.99546	1199.24	10.3684	39.2832	1634.3	8.05614	602.368	1611.69	23.6543	23.229	439.201	47.6082	1572.71
24	-34281.1	9.46108	0.361562	0.298741	0.339697	2163.24	527.676	2744.69	69.1557	114.931	1395.24	2260.12	252.986	2096.54	45.5525	39.3145	2352.25	38.4478	300.257	2426.75	3003.88	1269.27	141.052	1118.54	31.5067	667.055	888.42	20.63	2158.47	2108	24.3847	3.26582	3058.27	297.855	2663.37
25	-28254.6	7.05818	0.431778	0.0708835	0.497338	2146.04	36.2878	2697.8	29.8488	82.6757	1396.09	2249.55	13.3995	2073.89	13.0599	29.0353	2293.58	30.6904	28.2159	1818.48	2285.9	718.702	67.8271	1202.9	31.2735	80.9117	808.679	13.7902	1338.63	2083.9	24.2755	6.9828	2358.04	19.5657	2274.6
26	-31929.2	8.31718	0.390523	0.242882	0.366596	2173.76	70.1497	2759.5	67.7973	38.6358	2124.32	2355.67	236.747	2091.65	45.5343	29.4632	2413.12	36.1734	21.4256	1811.17	2978.94	189.332	45.4611	1211	16.5931	652.553	1527.04	14.3601	1796.41	2110.22	24.6176	175.849	2388.43	289.281	2233.98
27	-21076.1	6.3499	0.430094	0.0703159	0.49959	2158.86	8.63968	2700.04	29.7541	36.8711	1339.54	886.862	6.71435	1716.21	1.48873	29.0287	2254.94	13.4464	18.8602	1786.85	2286.73	190.187	0.117702	114.3	0.346555	81.691	872.868	7.93478	533.328	2089.56	16.2983	6.91922	232.057	7.04885	1648.64
28	-33694.1	9.28999	0.361541	0.29878	0.339679	2163.72	54.8373	2771.59	70.0557	119.413	1401.66	2368.12	252.383	1773.57	45.5532	28.9211	2413.34	38.1089	309.747	1818.58	3026.06	1267.17	142.652	1204.16	10.0919	671.185	914.829	20.63	2256.68	2646.9	20.015	23.5563	3014.75	302.224	2543.6
29	-33660.7	9.19572	0.361507	0.298696	0.339797	2163.72	66.1479	2989.16	71.698	91.0568	2184.87	2367.82	225.494	1773.57	45.5525	29.1509	2374.94	38.1089	304.538	1813.48	3030.28	1285.93	8.28289	1195.59	9.8478	679.623	912.924	20.6765	2243.76	2105.39	24.2379	23.5563	2735.71	298.923	2546.64
30	-29187.3	7.52036	0.396589	0.146592	0.456819	2162.3	36.2878	2888.4	29.8712	82.6797	1396.09	2275.9	261.087	2073.91	10.7857	29.1142	2294.88	39.39	28.1403	1818.48	2381.57	718.702	67.8271	1208.41	31.8968	81.5148	1581.77	14.5125	1367.7	1629.25	24.3062	6.9383	2358.04	47.8292	2239.67
31	-32296.4	8.35974	0.390515	0.242877	0.366609	2173.78	39.0203	2759.5	67.7524	37.8005	1404.22	2797.09	236.747	2091.65	45.5341	29.4632	2347.59	36.1734	21.4256	2401.9	2978.94	189.332	15.1913	1212.17	16.6106	589.196	1527.04	14.4426	1796.41	2113.47	24.6252	175.849	2388.43	289.281	2475.8
32	-33150.5	9.16281	0.357169	0.296448	0.346383	2163.72	54.8478	2961.85	69.8231	78.2137	1401.66	2819.39	225.494	1773.57	45.5525	32.2882	2374.94	38.1089	300.298	1813.48	3025.39	1276.36	8.28289	1195.1	9.8869	679.623	912.924	20.7315	2119.92	2105.39	20.03	23.5583	2754.47	298.923	2546.67
33	-20047.1	6.33806	0.448394	0.0781651	0.473441	2064.92	68.4346	2076.05	70.9543	39.3142	1333.73	976.198	118.354	2067.85	8.81469	29.3706	1367.34	38.4356	50.1388	820.603	2329.7	252.377	10.7913	1029.48	2.00443	80.8311	888.442	7.81747	556.645	2109.55	19.8096	4.68762	82.8489	2.09971	1539.5
34	-16678.4	6.02038	0.431341	0.0671739	0.501486	2079	36.3742	831.364	32.2534	36.9458	1331.46	664.731	10.5924	2087.67	1.86377	29.0144	1294.01	14.3348	50.9218	746.586	2316.22	104.587	2.04553	36.864	1.09015	82.481	876.49	8.4416	531.8	1624.31	20.162	1.20422	267.489	18.9128	1539.18
