# Supplementary material for: Modelling and improving approach for carrying capacity in multi-modal super network by considering travel time
Source: PLoS One. 2025 Dec 22;20(12):e0339039. doi: 10.1371/journal.pone.0339039 (PMC12721534; doi:10.1371/journal.pone.0339039)
Supplement: S1 Data — (ZIP) [file pone.0339039.s002.zip › Supporting data files/Supporting data files/X_F (4).xlsx]

## Sheet: Sheet1
	f1	f2	k1	k2	k3	OD0	OD1	OD2	OD3	OD4	OD5	OD6	OD7	OD8	OD9	OD10	OD11	OD12	OD13	OD14	OD15	OD16	OD17	OD18	OD19	OD20	OD21	OD22	OD23	OD24	OD25	OD26	OD27	OD28	OD29
0	-20213.2	9.52864	0.351872	0.300548	0.347581	1786.55	537.421	301.242	1590.5	3.76838	700.149	871.969	173.687	1182.07	353.969	652.103	753.185	138.136	819.586	52.0601	2492.47	209.611	337.91	926.742	308.2	1344	1047.39	130.673	163.507	1251.19	661.539	197.662	225.375	478.844	521.702
1	-16493.7	8.84333	0.378628	0.243338	0.378033	1737.44	321.717	270.801	1659.48	6.41253	149.781	525.926	19.7462	626.947	392.295	498.734	745	8.57342	729.789	23.2334	2386.5	33.0813	329.282	854.319	112.768	1938.22	1030.98	220.868	151.14	336.19	181.923	0.289287	198.907	519.759	483.612
2	-18701.6	9.26568	0.345634	0.28691	0.367456	1737.26	519.563	270.797	1834.6	6.27394	158.156	844.12	172.651	556.675	350.869	494.044	744.995	233.627	729.842	29.891	2384.28	209.432	324.345	850.055	307.663	1756.02	1060.87	180.073	163.213	1091.95	198.255	6.90586	222.9	375.791	886.443
3	-19222.2	9.37593	0.330673	0.27294	0.396387	1786.73	533.103	945.411	1607.52	3.76713	158.156	709.991	184.745	556.675	826.743	494.048	744.995	127.779	729.784	14.5288	2378.8	210.995	328.85	843.745	307.663	1344	1060.19	223.137	163.289	1200.93	653.429	4.88394	227.976	375.676	474.604
4	-19867.7	9.42203	0.351526	0.30041	0.348064	1786.05	537.421	302.809	1658.71	6.25143	700.149	841.36	173.687	1182.07	391.79	658.75	753.12	137.474	819.586	52.0601	2492.47	210.471	337.91	919.945	321.559	1340.21	1048.23	214.867	163.507	1181.09	223.685	198.84	225.89	466.01	521.702
5	-18902.9	9.30718	0.328966	0.273683	0.397351	1732.09	533.182	258.236	1656.26	3.71628	517.334	873.477	172.556	556.693	393.102	495.177	762.861	88.7728	729.784	757.34	2378.31	24.8634	624.466	849.969	110.74	1365.21	1030.3	220.699	149.548	1206.04	231.787	3.0494	304.81	381.075	491.408
6	-23925.1	10.5047	0.328294	0.328633	0.343073	2087.7	545.753	621.891	1635.77	3.83664	158.382	868.502	18.6422	556.622	1046.4	512.519	786.319	384.769	743.662	756.843	2477.14	553.295	951.21	590.451	268.043	1342.29	1064.06	223.398	1123.1	1241.97	635.191	11.1881	1069.1	273.339	1373.75
7	-20533	9.54924	0.343402	0.285383	0.371216	1749.18	533.182	258.236	1613.31	6.20948	517.334	873.477	171.857	556.693	393.102	278.983	762.861	82.5796	729.784	756.968	2378.31	529.296	629.687	848.392	108.833	1365.06	1065.57	225.459	46.3755	1926.82	231.787	115.469	313.094	973.73	491.408
8	-22476.3	9.96471	0.354316	0.293014	0.35267	1783.14	752.961	266.508	1611.7	3.78942	519.221	876.089	179.732	1218.92	387.261	513.296	763.128	25.2142	729.785	754.645	2492.31	492.839	606.575	930.694	307.931	1380.43	1032.23	225.558	1035.92	231.621	666.535	17.346	1176.17	594.812	899.901
9	-21908.5	9.80566	0.343154	0.286779	0.370066	1748.9	424.345	265.906	1659.14	6.22313	491.616	638.609	171.897	554.481	963.237	495.209	763.35	127.112	729.784	763.332	2481.78	66.2665	335.809	1366.99	321.086	1926.57	1067.45	220.635	1085.55	713.444	636.414	113.107	312.821	995.401	462.054
10	-19624.1	9.39879	0.327997	0.278822	0.39318	1786.93	533.103	993.654	1661.7	3.76713	158.156	873.006	184.745	556.675	826.743	494.048	745.056	127.779	729.784	14.5311	2381.03	210.995	327.358	921.713	307.663	1344.01	1060.31	225.24	163.289	1200.93	666.712	4.88394	227.976	375.676	516.62
11	-16678.1	8.95528	0.378628	0.243338	0.378033	1737.44	322.613	270.798	1659.48	0.575621	149.781	525.924	19.7462	621.569	393.122	498.734	745	8.57342	1023.03	15.7278	2386.44	33.29	329.282	854.319	112.768	1938.22	1030.98	220.868	59.1324	336.19	181.923	0.289287	198.907	519.759	483.612
12	-20104.8	9.47617	0.351236	0.300005	0.34876	1785.18	525.1	407.856	1590.5	3.76916	700.149	873.666	173.687	1187.63	353.969	652.103	763.142	138.136	729.436	52.0601	2492.47	200.52	346.595	926.858	308.2	1379.02	1032.96	131.274	163.507	1207.75	661.573	10.8728	306.322	478.844	521.702
13	-18283.4	9.04849	0.341355	0.295323	0.363322	1737.44	322.613	621.358	1659.48	3.7016	149.674	864.086	19.7462	621.655	387.896	498.705	744.332	8.57342	721.636	15.7278	2386.5	210.655	329.282	941.154	112.768	1938.22	1031.04	220.868	59.1324	1097.99	176.672	201.434	198.907	518.537	483.612
14	-21874.9	9.80326	0.343154	0.286779	0.370066	1748.9	415.379	265.908	1659.14	6.22482	491.616	615.952	171.897	554.481	961.545	495.209	763.35	127.112	729.784	763.332	2481.76	66.2665	335.809	1366.99	321.086	1926.57	1067	220.635	1085.55	713.444	636.612	113.107	312.821	995.401	462.054
15	-15558.2	8.82149	0.378206	0.243056	0.378738	1737.44	327.542	270.801	1659.48	6.41253	149.781	447.144	20.845	497.779	392.295	498.734	745	8.08566	729.789	23.2334	1732.03	33.0813	329.282	774.258	112.768	1938.22	1030.98	220.868	151.14	336.19	181.923	0.289287	199.409	519.759	483.612
16	-21163.4	9.59655	0.343074	0.286814	0.370112	1748.9	408.754	265.908	1659.14	6.22313	493.291	652.767	171.763	548.927	963.237	494.979	763.35	30.2576	729.784	754.596	2481.78	66.2665	335.809	1366.99	321.086	1926.57	982.984	220.669	1085.55	713.444	636.414	16.4377	292.863	595.258	429.393
17	-17019.3	9.00013	0.378628	0.243338	0.378034	1737.44	322.613	270.8	1659.48	0.575621	149.781	525.926	19.7462	621.569	393.122	498.734	745	8.57342	1023.03	15.7278	2386.44	33.29	329.282	854.319	112.768	1938.22	1030.97	220.868	59.1324	336.19	181.923	0.289287	540.064	519.759	483.612
18	-24556.7	10.6251	0.322177	0.330446	0.347377	1749.15	537.116	265.93	1636.41	6.42363	508.347	846.128	169.346	624.744	961.559	591.398	763.35	233.823	729.784	763.332	2477.2	523.751	629.738	1374.79	318.688	1362.86	1066.99	272.663	1085.55	1245.5	667.12	113.882	1073.07	978.524	979.599
19	-21350.4	9.68445	0.355715	0.291912	0.352373	1734.51	767.511	258.574	1658.52	3.74022	531.657	871.963	29.1322	551.118	387.261	513.296	753.171	25.2142	819.936	754.645	2481.4	37.965	610.964	930.578	317.365	1345.44	1046.65	224.956	1041.57	1250.85	666.501	199.863	138.419	503.065	894.538
20	-18827.6	9.27721	0.340958	0.291056	0.367986	1738.31	524.518	269.139	1809.02	6.48956	504.595	556.505	172.433	555.294	349.766	586.244	745.064	126.848	717.032	795.301	1947.44	508.25	329.282	1392.27	99.4088	1172.06	1061.56	136.506	149.471	1207.49	144.778	6.62402	314.329	375.381	526.199
21	-21319.5	9.64836	0.355063	0.291377	0.35356	1733.15	755.19	258.574	1658.52	3.74099	629.339	873.661	29.1322	556.672	387.261	513.296	763.128	25.2142	729.785	754.645	2481.4	28.8434	619.65	930.694	317.365	1380.46	1032.23	225.557	1041.57	1207.41	666.535	12.3573	306.56	503.065	894.538
22	-23137	10.1921	0.354397	0.292977	0.352626	1783.14	768.552	266.506	1611.7	3.78942	517.546	861.932	179.866	1224.48	387.261	513.525	763.128	122.071	729.785	763.382	2492.31	492.839	606.575	930.694	307.931	1380.43	1032.23	225.523	1035.92	231.621	666.535	114.033	1196.14	994.954	932.562
