# Supplementary material for: Modelling and improving approach for carrying capacity in multi-modal super network by considering travel time
Source: PLoS One. 2025 Dec 22;20(12):e0339039. doi: 10.1371/journal.pone.0339039 (PMC12721534; doi:10.1371/journal.pone.0339039)
Supplement: S1 Data — (ZIP) [file pone.0339039.s002.zip › Supporting data files/Supporting data files/X_F (5).xlsx]

## Sheet: Sheet1
	f1	f2	k1	k2	k3	OD0	OD1	OD2	OD3	OD4	OD5	OD6	OD7	OD8	OD9	OD10	OD11	OD12	OD13	OD14	OD15	OD16	OD17	OD18	OD19	OD20	OD21	OD22	OD23	OD24	OD25	OD26	OD27	OD28	OD29
0	-7981.47	7.38448	0.271953	0.377378	0.350668	1791.55	26.7586	26.6285	205.536	3.60592	85.786	341.229	130.328	811.432	217.564	2.63579	1113.49	67.2407	177.523	149.792	245.295	187.553	31.5596	526.585	89.2166	75.0784	2.96215	5.20792	101.695	920.717	348.389	1.59282	71.0355	52.426	171.061
1	-11048.2	7.89012	0.272865	0.376735	0.350401	1791.9	27.5762	7.55989	205.788	148.135	165.186	341.264	174.67	831.104	530.752	2.7287	1869.62	36.675	176.291	343.288	247.383	188.061	169.963	526.585	89.2166	75.0784	87.4867	5.21734	101.745	915.064	1647.34	1.59282	112.357	57.4747	171.061
2	-12385.8	8.72881	0.269822	0.38365	0.346528	1829.41	41.2317	484.949	205.135	146.47	90.2316	335.02	142.91	1036.24	555.748	6.66961	1812.88	508.086	177.893	362.754	693.983	187.536	158.075	539.767	202.314	75.0135	82.4439	6.47028	64.9838	537.923	787.418	1.61839	75.6658	128.355	1108.65
3	-9789.88	7.49139	0.272902	0.376806	0.350291	1791.95	27.5345	7.67529	205.788	145.113	91.2697	351.01	410.277	831.104	217.725	2.71832	1868.95	36.675	72.3632	94.437	654.306	188.059	33.9037	429.285	89.2166	75.0068	87.7818	5.21734	101.745	915.064	793.632	1.61918	68.4824	20.9142	171.061
4	-7905.2	7.22292	0.321849	0.351547	0.326605	1791.56	26.7574	4.56719	205.484	9.44111	55.7623	308.263	128.818	811.432	216.777	2.63579	1113.49	72.2266	177.522	149.792	245.295	187.553	31.5596	526.965	89.2166	75.0047	2.96215	5.20792	101.695	920.717	348.389	1.59282	71.0319	52.426	171.061
5	-11531	7.97429	0.271688	0.380809	0.347503	1791.9	40.3601	385.202	206.763	148.135	165.186	350.695	175.899	831.05	531.247	7.11264	1869.62	36.675	177.839	343.075	247.383	188.06	168.88	571.902	92.6464	75.0468	86.747	5.91242	97.1968	915.064	1615.12	1.59283	112.357	134.071	158.277
6	-12105.8	8.17304	0.271845	0.377825	0.35033	1816.19	41.1717	4.56723	114.254	146.538	171.544	340.089	119.214	808.408	605.61	7.32603	1859.29	57.4062	172.634	347.982	656.879	188.028	141.406	543.007	124.374	73.1081	2.62034	6.45609	44.9326	1286.34	784.495	1.58896	408.343	129.719	1102.28
7	-11063.8	7.90674	0.272863	0.376732	0.350404	1791.9	27.6036	7.55989	205.788	148.135	163.182	341.265	174.67	831.171	530.752	2.7287	1869.62	39.9883	177.513	343.288	247.383	188.061	178.709	526.585	89.2166	75.0784	91.6934	5.21718	101.745	915.064	1647.34	1.59282	112.357	57.4958	171.061
8	-10784.7	7.81297	0.272865	0.376735	0.350401	1792.11	27.5592	7.79924	205.82	148.183	165.037	244.065	174.67	810.841	502.699	2.7287	1860.52	36.675	176.291	343.288	247.383	188.061	161.67	526.585	89.2166	75.0784	87.4867	5.21734	101.745	915.064	1628.13	1.59282	30.7943	57.2052	171.159
9	-12227.6	8.72062	0.269822	0.383651	0.346528	1829.41	40.8022	485.409	204.316	146.47	90.2316	335.02	142.91	1034.12	530.575	6.66961	1812.88	508.086	177.676	354.347	693.983	187.536	158.083	539.767	202.314	75.0135	2.20085	6.47738	64.9838	537.923	787.418	1.61839	37.5069	128.355	1105.51
