# Supplementary material for: Modelling and improving approach for carrying capacity in multi-modal super network by considering travel time
Source: PLoS One. 2025 Dec 22;20(12):e0339039. doi: 10.1371/journal.pone.0339039 (PMC12721534; doi:10.1371/journal.pone.0339039)
Supplement: S1 Data — (ZIP) [file pone.0339039.s002.zip › Supporting data files/Supporting data files/X_F (6).xlsx]

## Sheet: Sheet1
	f1	f2	k1	k2	k3	OD0	OD1	OD2	OD3	OD4	OD5	OD6	OD7	OD8	OD9	OD10	OD11	OD12	OD13	OD14	OD15	OD16	OD17	OD18	OD19	OD20	OD21	OD22	OD23	OD24	OD25	OD26	OD27	OD28	OD29
0	-15509.6	8.83906	0.414702	0.223768	0.36153	848.137	332.437	186.061	379.021	205.675	9.98633	1463.29	321.166	495.249	27.0993	10.4	357.389	724.119	459.679	1418.55	1748.48	448.47	366.146	345.606	83.024	171.102	163.86	123.702	212.706	1419.85	135.813	60.2842	245.953	411.958	2334.4
1	-14325.2	8.68079	0.374214	0.239247	0.386539	846.689	332.8	186.061	379.021	63.4042	8.18551	1358.44	321.272	495.246	11.9205	0.0482523	357.316	517.685	459.551	1417.26	1748.48	447.27	360.831	6.7616	67.9581	171.102	0.635599	8.93263	212.706	1419.85	135.813	60.1045	240.927	354.496	2334.4
2	-13963.8	8.45908	0.37151	0.240297	0.388193	1155.01	37.768	186.061	376.474	69.2385	9.98633	1359.85	321.272	363.734	27.0993	0.0482523	357.389	645.476	459.679	1417.27	1748.48	448.461	172.542	6.7616	67.5321	171.096	0.635599	13.3505	13.1482	1419.93	135.813	60.0976	245.215	355.674	2318.74
