# Supplementary material for: Modelling and improving approach for carrying capacity in multi-modal super network by considering travel time
Source: PLoS One. 2025 Dec 22;20(12):e0339039. doi: 10.1371/journal.pone.0339039 (PMC12721534; doi:10.1371/journal.pone.0339039)
Supplement: S1 Data — (ZIP) [file pone.0339039.s002.zip › Supporting data files/Supporting data files/X_F (7).xlsx]

## Sheet: Sheet1
	f1	f2	k1	k2	k3	OD0	OD1	OD2	OD3	OD4	OD5	OD6	OD7	OD8	OD9	OD10	OD11	OD12	OD13	OD14	OD15	OD16	OD17	OD18	OD19	OD20	OD21	OD22	OD23	OD24	OD25	OD26	OD27	OD28	OD29
0	-21029	10.4651	0.376085	0.280757	0.343157	2355.79	1331.31	44.9531	26.2181	140.461	410.485	18.044	315.426	261.224	267.67	306.035	28.7825	1202.37	828.089	1799.24	69.0693	1527.7	847.903	1184.87	226.561	251.876	36.6644	863.223	279.63	411.059	1857.64	1359.62	88.5008	737.831	1950.71
1	-21305.6	10.4694	0.380841	0.278487	0.340672	2396.76	1339.33	44.9929	26.7636	139.986	409.869	18.0724	315.869	263.641	268.722	317.532	28.839	1202.34	827.48	1792.72	69.0693	1527.7	817.806	1184.87	226.575	259.307	36.5011	916.546	279.212	624.133	1857.64	1321.58	298.024	738.25	1755.51
2	-21865.3	10.9815	0.381323	0.278101	0.340576	2385.88	1290.09	44.1491	26.0659	140.504	409.869	18.4972	317.761	271.095	269.673	322.575	28.8053	1203.2	832.177	1795.69	69.0693	1527.68	817.806	1186.47	227.083	6.65039	41.0906	916.541	276.697	411.059	1970.11	2436.41	94.7666	741.754	1786.06
3	-17190.8	8.21667	0.394006	0.251891	0.354103	1514.62	1879.36	37.7511	26.8823	140.102	390.612	16.7955	321.08	89.8781	72.7696	299.057	28.2493	1201.75	769.679	1343.89	67.1033	1527.69	24.2562	1184.87	226.698	172.156	412.98	114.202	247.913	670.792	768.624	863.301	89.152	878.203	1810.38
4	-20565.4	9.54181	0.320867	0.305195	0.373938	1629.11	1909.92	38.9684	20.1411	140.035	970.17	14.9569	317.825	98.8735	269.717	324.872	28.4603	1223.8	829.657	1881.7	90.4315	1527.49	211.878	1157.3	195.925	259.673	41.0683	637.664	382.902	681.063	807.107	2373.73	23.0923	716.236	1761.61
5	-19466.2	8.2331	0.383831	0.245387	0.370782	1514.62	1879.36	38.8832	26.8823	140.102	389.906	16.7955	321.179	89.8781	268.613	299.057	27.9783	1201.75	830.962	1901.42	66.7113	1527.69	14.9813	1184.87	194.369	172.156	412.98	114.014	247.913	673.762	768.624	2362.86	89.152	878.203	1810.5
6	-20710.2	9.62391	0.320867	0.305195	0.373938	1567.66	1906.34	38.9397	26.0984	310.607	1007.79	14.7281	151.047	272.236	269.717	325.641	28.4603	1198.02	829.758	1881.7	89.1489	1527.69	211.878	1157.3	195.925	245.99	41.0683	637.664	382.902	681.063	824.286	2376.35	23.0923	716.236	1770.89
7	-20562.3	9.35594	0.368998	0.28412	0.346882	1629.11	1900.97	38.9695	20.1411	140.035	970.17	14.9569	319.436	98.9156	269.717	324.872	28.4603	1223.8	829.657	1881.7	90.4315	1527.49	211.878	1157.3	195.925	259.673	41.0683	637.664	383.738	681.063	807.107	2373.73	23.126	719.576	1761.61
8	-14917.8	7.5253	0.329152	0.267623	0.403225	1515.1	1214.52	37.9175	19.6851	138.717	389.266	552.776	306.711	90.3174	299.151	312.492	21.6031	1196.51	769.679	1369.76	91.1689	244.917	14.1436	1156.16	226.823	246.766	56.8197	138.337	386.416	538.481	402.332	811.983	88.3737	885.725	1395.11
9	-21466.6	10.6107	0.388304	0.283395	0.328301	2378.22	1617.99	39.1008	26.3931	86.6556	407.281	18.0571	317.326	261.611	268.638	325.896	29.1695	1248.4	827.48	1877.65	69.0693	1527.69	224.268	1157.29	196.007	253.476	36.6674	840.624	278.926	411.059	1826.48	2374.2	23.8109	761.659	1755.51
10	-21349.8	10.5392	0.38059	0.279024	0.340387	2397.07	1891.95	38.0238	26.4902	140.479	407.086	18.0707	317.313	263.303	283.572	320.476	29.8382	1202.36	832.177	1750.64	69.2529	1522.91	800.31	1157.17	229.279	246.522	36.6644	916.546	279.203	686.209	1862	1324.13	85.0201	557.706	1658.03
11	-20940.3	9.87032	0.379703	0.276953	0.343344	2366.06	1617.99	39.1008	26.3833	86.6556	407.281	17.9411	321.247	88.4778	268.637	299.909	29.1784	1201.76	827.475	1877.65	66.5148	1478.64	224.268	1157.29	196.085	250.333	405.611	114.261	248.813	397.517	1826.48	2374.2	88.0819	880.934	1755.51
12	-16933.5	7.62526	0.31348	0.272015	0.414506	1515.1	1214.52	38.8676	26.1958	138.717	389.266	552.776	317.681	90.3174	299.151	314.005	27.9786	1196.51	765.58	1840.4	66.7525	244.917	14.1436	1154.64	194.284	252.03	55.8731	107.73	386.416	538.481	402.332	2370.9	88.3737	885.725	1443.83
13	-14656	7.42129	0.323569	0.269488	0.406943	1515.1	1214.37	37.9175	19.6899	138.762	389.266	16.7955	306.689	89.962	111.15	262.506	21.5995	1196.51	927.684	1344.49	67.2526	196.579	14.1436	1156.39	226.695	884.313	54.036	44.2775	247.913	538.545	402.644	864.242	85.5545	885.725	1395.18
14	-21654	10.7263	0.389057	0.283945	0.326998	2378.22	1617.99	39.0795	26.3931	86.6556	407.68	18.0571	317.326	84.2522	260.466	325.896	29.1695	1201.9	827.48	1846.87	91.7302	1865.11	221.771	1157.29	196.007	253.475	36.6674	840.624	250.205	411.059	1826.48	2374.2	23.8109	876.829	1761.33
15	-14935.7	7.531	0.329143	0.267643	0.403213	1515.1	1214.52	37.9175	19.6852	138.717	389.266	552.776	306.71	90.3174	299.151	315.929	21.6031	1196.51	769.89	1369.76	91.0115	248.816	14.1436	1156.16	226.823	246.766	56.8197	138.337	386.416	535.534	407.758	811.041	88.3737	885.725	1404.15
16	-20466.6	8.54304	0.383807	0.245372	0.370821	1514.62	1878.68	38.884	26.8823	314.766	1016.13	14.742	321.179	270.446	269.724	299.057	27.9862	1198.03	829.779	1901.45	66.7113	1527.69	14.9813	1184.87	194.369	172.156	413.018	138.557	249.211	673.762	769.283	2362.86	89.152	877.967	1809.7
